# Supplementary material for: Identification of Promising RILs for High Grain Zinc Through Genotype × Environment Analysis and Stable Grain Zinc QTL Using SSRs and SNPs in Rice (Oryza sativa L.)
Source: Front Plant Sci. 2021 Feb 18;12:587482. doi: 10.3389/fpls.2021.587482 (PMC7930840; doi:10.3389/fpls.2021.587482)
Supplement: Supplementary file 2 [file Data_Sheet_2.xlsx]

## Sheet: Supplementary Table 1
Supplementary Table 1: Environments, weather, soil data and RILs evaluated season data
Environment (E)	E1	E2	E3	E4
Season	WS: Wet season 2016	DS: Dry season 17	WS: Wet season 2017	DS: Dry season 18
No of RILs evaluated	190+2 parents	190+2 parents	44+2 parents	44+2 parents
Mean temperature (°C)	31.2	30.2		31.4
Mean Rainfall (mm)	988.3	935		988.3
pH	8.3	8.6		8
EC (dS/m)	0.75	0.82		0.69
CEC (C mol (p+)/kg soil)	46.7	48.3		45.6
Organic carbon (%)	0.73	0.85		0.79
Available nitrogen (kg ha-1)	239	250		220
Available Phosphorus (kg P2O5 ha-1)	112	115		118
Available Potassium kg (K2O ha-1)	539	524		510
Available zinc (ppm)	13	15		12
E-Environment; EC- Electrical conductivity; CEC- Cation-exchange capacity; ppm- Parts per million

## Sheet: Supplementary Table 2-4
Supplementary Table 2: Details of SSR Primers used for PR116 X Ranbir Basmati mapping
Sno	Chr	RM primer	Repeated Motif	Forward Primer	Reverse Primer	Annealing Temperature (Tm) OC	Amplicon length (bp) in Nipponbare
1	1	RM243	(AG)18	CAGACTGCAGTTGCACGATACTACG	GAAAGCTGCAACGATGTTGTCC	58	112
2	1	RM7075	(ACAT)13	GCGTTGCAGCGGAATTTGTAGG	CCCTGCTTCTCTCGTGCAGTCG	58	376
3	1	RM11307	(AG)15	AAAGCTCTGCAATCTTCTCTCC	GAATACGACATCAGAACAGTGC	58	148
4	1	RM11743	(AG)14	AAGGTCAAGGAAACAGGGACTGG	AGCCACGAATTCCACTTTCAGC	58	162
5	1	RM11741	(AT)13	TGCAGGTAGAAACTTGAAGC	AGTGGATGTTAGGTGTAACAGG	58	251
6	1	RM11740	(CCG)7	ATCTCGACTCGCACACAACTCC	ACTTCGGTTAATCACTGTGAGTGAGG	56	396
7	1	RM246	(AG)18	CGAGCTCCATCAGCCATTCAGC	ACTTGAGAGCGAGATTGGGAATCG	58	99
8	1	RM10361	(AG)17	CCTTGATCGGAAGTAGCTCAACG	GCCCTCAGAGCAGTAAGGAGAGG	55	139
9	1	RM12276	(AG)17	GTCGACGGCTTCCTCAAGATTGG	TGAGACCTCTGTGAAGGCACTCG	56	189
10	2	RM573	(AG)11	TCATGTTGACGCACACATACACG	CTCTTCTTCCCTGGACCACACC	56	144
11	2	RM13021	(ATC)9	GATTCCACGTCAGGATCTTCTGG	GCTCACCAGTTGAGATTGAAAGG	58	196
12	2	RM3515	(AG)28	CATGCTAGTAAGCAAAGGGCAACG	TTGCACGTCCAACTGTCCAAGC	56	229
13	2	RM14181	(AG)12	AGTACCACCACCATTCTCTGCAAGC	TCGATTGGCCATGAGTTCTCG	58	286
14	2	RM1367	(AG)27	CGCTGCTACTCCTAGCTGCTACC	CATGCATGTGTGTACGTAGGATCG	55	170
15	2	RM262	(CT)16	CATTCCGTCTCGGCTCAACT	CAGAGCAAGGTGGCTTGC	58	140
16	2	RM13347	(CCG)11	TCCTTCTCCTTGAACAGCGACAGC	AGAGGCGAGAGGCATGGAGTGC	58	171
17	3	RM14602	(AG)15	CAGCTCCTTCCTATCCGTCTCC	TCAGATCTAGCCGAGAAATCAAGG	55	190
18	3	RM5748	(ACG)12	TATCCAAGCCTCCATACACATAGTGC	ACAAGAGGTGAAGAACTGGATGAGC	56	112
19	3	RM282	(GA)15	CTGTGTCGAAAGGCTGCAC	CAGTCCTGTGTTGCAGCAAG	58	128
20	3	RM85	(TGG)5(TCT)12	CCAAAGATGAAACCTGGATTG	GCACAAGGTGAGCAGTCC	56	107
21	3	RM16097	(AAC)16	CGCCTCGTAAGGTTGAGATCG	TGCCCTGTTCTTTCCATCTTGC	54	383
22	3	RM15580	(AT)50	TTTGGTGCATGAACTTGTCTGG	TTGAATCTTGGAGCCCATACTCC	56	257
23	3	RM251	(CT)29	GAATGGCAATGGCGCTAG	ATGCGGTTCAAGATTCGATC	58	147
24	3	RM232	(CT)24	CCGGTATCCTTCGATATTGC	CCGACTTTTCCTCCTGACG	55	158
25	4	RM5757	(AAG)8	CCTGAGACCATATGCTGCTG	GAGGGAGCATCATTAGCTGG	58	170
26	4	RM185	(AGG)9	GGCTCTCCATCTCCATTGATCC	GAGTTGTTGGGAGGGAGAAAGG	56	79
27	4	RM16913	(AAT)51	GTGTACGTGTTGGCTCTCTGTACG	GATGTTGCTTGTGCTGCAACC	56	392
28	4	RM413	(AG)11	CCAATCTTGTCTTCCGGATCTTGC	AGATAGCCATGGGCGATTCTTGG	56	84
29	4	RM17680	(CCG)7	GAAGTTGTGGGAGAGGGTTTCG	TCCTCCTCTGTGTTGTGTAGTTGC	58	267
30	4	RM241	(AG)28	GTTCATTTCGTGATCTCTGAGC	GCAGATTTACAGGTTTGCTAGG	58	264
31	4	RM16427	(CCG)9	CTCCTCATGTCGCTGATTCTTGG	CCGAGATCTACCTCTTGCTGTCC	58	292
32	4	RM17201	(AG)46	GATCGTTGCTGCTTTCAATGAGG	AGTGTTTCACCTTGGACCCATGC	58	190
33	5	RM17865	(AG)11	CCAATCTTGTCTTCCGGATCTTGC	AGATAGCCATGGGCGATTCTTGG	58	84
34	5	RM19159	(AG)19	GAATACGCCCATGGAGATCG	GGAGCAAGAGGTGGTAGATGTGC	56	186
35	5	RM18704	(AT)47	GAGTGATGGCATTGCTTGAGAGC	CGAGCCATCATACCTCCGTCTAGC	55	299
36	5	RM18655	(AAG)22	GGTAGGCACCAAAGAGTTTGACG	GGCATCACCTTATCCAATCACC	58	200
37	5	RM3486	(AG)23	GGAGGTCGGCACGTAGTAGAGG	GTCGGTACTATTCCTGCCATCG	58	356
38	5	RM18904	(AGAT)6	GCATAGCTATCCAGAATCCATTGACC	AGACGTAGCTCAGGTGAAACATCC	58	248
39	5	RM18799	(AC)55	CTCGCTCTTACAACTTTCAAGC	CACTTACCTCCACTTCTCAACC	58	400
40	5	RM169	(AG)12	CACCTCCTCCAAGATCCTTATGC	CTCTCTGTCTCGCTGTCTGTTGC	56	144
41	5	RM164	(AC)16	TCTTGCCCGTCACTGCAGATATCC	GCAGCCCTAATGCTACAATTCTTC	58	246
42	6	RM170	CCT7	TCGCGCTTCTTCCTCGTCGACG	CCCGCTTGCAGAGGAAGCAGCC	58	121
43	6	RM19572	(AG)22	CCATCTCTGCCTCTGACTCACC	TCCTTCAATGGTCGTATCTTCTCC	56	195
44	6	RM19756	(AT)39	TATATTTGCATGGCCCTGTTGC	TCCCAACGGTGAATTCTACTACG	55	453
45	6	RM19620	(ACC)7	GCGACGAGGAAGAAGATTAGTTCG	GCGGCACTTCGAGCAGTACG	58	168
46	6	RM111	(GA)9	ACGCCTGCAGCTTGATCACCGG	ACGCCTGCAGCTTGATCACCGG	58	124
47	6	RM20615	(AAT)63	TTACACCAGGCTACCCAAACTCG	TTGCTGAGTTCCCTCGTCTATCC	58	380
48	6	RM5753	(ACT)15	GCACCATCCGTCAGAAACAGC	TCCGAGAAAGAAGAACCGCTAGG	56	200
49	6	RM19621	(AG)10	GTCCTCCATCGAGCAGTATCAGC	CTAGCAAGACATGGACCTCAACG	58	141
50	6	RM3	(GA)2GG(GA)25	ACACTGTAGCGGCCACTG	CCTCCACTGCTCCACATCTT	56	145
51	6	RM1161	(AG)13	CTTTGCAAACTTGCCATCCAATCC	GATGGGCAAGGAGGCTGGTAGC	58	367
52	6	RM225	(CT)18	TGCCCATATGGTCTGGATG	GAAAGTGGATCAGGAAGGC	58	140
53	6	RM190	(CT)11	CTTTGTCTATCTCAAGACAC	TTGCAGATGTTCTTCCTGATG	58	124
54	7	RM7601	(ATCC)7	GTTTGTTGCGTCGAATGGAAAGC	CGGCTTGTGAATTTGCTTGTGG	58	133
55	7	RM21097	(AG)22	TCCGGTCGTCCTCATCGTATCC	GCCCTCTTGCTCCCACATCG	58	185
56	7	RM11	(AG)15	ATCGGTGCTTGGCTGGATAGC	CCACCTTCTTCTCCTCCTCTTCC	58	115
57	7	RM1132	(AG)12	TCAAGGTCGACATGTTAGGTATGC	AACCCTATCACCTGAGAAACATCC	56	88
58	7	RM234	(AG)13	TTCAGCCAAGAACAGAACAGTGG	CTTCTCTTCATCCTCCTCCTTGG	58	166
59	7	RM22113	(ACG)8	ACGAGGAGTTCGTCGCTACTGC	AGTCCTCGAACACGTCGACTTCC	58	168
60	7	RM21539	(AAT)32	GCCCAACTACTTCGACAGCTTCC	CAATGACCTGAGTAGCATCCAAGG	56	395
61	7	RM20844	(AG)17	GAGAGGGAAGGAGTTTCTTAGC	TAGTTTACACGTACCCATGTGC	58	404
62	8	RM339	(CTT)8CCT(CTT)5	GTAATCGATGCTGTGGGAAG	GAGTCATGTGATAGCCGATATG	56	148
63	8	RM447	(AAG)8	ACGGGCTTCTTCTCCTTCTCTCC	TCCCTTGTGCTGTCTCCTCTCC	58	112
64	8	RM23244	(AG)13	CTGGAGATGCAGATCCTCAACC	TAGTACAACATGGGAGCCTGTCG	56	290
65	8	RM22418	(AG)17	GCAGTATCACGCAGTAGCACACC	CCATCCTCTTCCTCATCACACG	56	167
66	8	RM22524	(AC)22	GACTTGTGGTTGTTGCTTGTTGG	ACTGCCATATGCATTTCCCTAGC	55	176
67	8	RM284	(AG)12	ACTGCATGATCCTCCTCAGATCC	CCCTCTGATCTCTGATACTCCATCC	56	87
68	8	RM22885	(AAC)8	ACTGGGTGTGATCCTTTCTGATGC	GTGATCCCAGATACACGATGTAGGG	58	128
69	8	RM23578	(AAT)48	AGCGATTCAGAACGAATCAACG	TGCCAAAGCTACACAAATCTGACC	55	287
70	9	RM321	(CAT)5	CCAACACTGCCACTCTGTTC	GAGGATGGACACCTTGATCG	56	200
71	9	RM24035	(CCG)7	GCTCCAGTTTCTAGTGGGCTTGC	ATGCGGCAGTCAATCAACAGG	56	231
72	9	RM160	(GAA)23	AGCTAGCAGCTATAGCTTAGCTGGAGATCG	TCTCATCGCCATGCGAGGCCTC	56	131
73	9	RM23669	(AT)14	GATAAAGGTTTGTGGCTCCTTTGG	GACGCCGCTACTACCAGATCC	58	398
74	9	RM24513	(AG)30	CCGTGCAACTTAAATCCAAACAGG	GGAATCCTATATGAGCCAGTGATGG	56	172
75	9	RM3912	(AC)22	CACTCAGATTTGGCCGATCC	GCTGATCCAGATCTACCTGACACC	56	263
76	9	RM6543	(AGC)9	AGCGGGCTCCTGAACAGTCTACC	CCATGCAAGAACGCGATCACC	58	83
77	9	RM296	(GA)10	CACATGGCACCAACCTCC	GCCAAGTCATTCACTACTCTGG	58	123
78	9	RM24829	(AG)15	CCTAAGAGGAGCCATCTAACAACTGG	CTTGGATATACTGGCCCTTCACG	58	188
79	9	RM9	(AG)14	GGCCCTCATCACCTTCGTAGC	CGTCCTCCCTCTCCCTATCTCC	58	169
80	10	RM25151	(AT)35	GTGGGATATCCGTTTCACATGC	CTCGCATATATCCAAGTACCAACG	56	223
81	10	RM25664	(AG)10	CCAGCTGTTAATTAGCATGTGTGAGC	CAGCAAAGGCGTACGTATCTCG	58	168
82	10	RM25754	(AT)47	TTTCATTCTACCACCCAGGTTGC	GGACCTCTTCTTTCTCATGTTCTGC	55	326
83	10	RM24849	(AGAT)7	CAAGGATTTGAGGGAACATGG	TTTAGAGATGGTTGCCAAGAGC	55	350
84	10	RM25031	(AT)41	GCTGTATCAGCTGACAACGAGTACC	GACATTCATGAAGTGAAGGGATGC	56	196
85	10	RM6100	(ACG)8	TTCCCTGCAAGATTCTAGCTACACC	TGTTCGTCGACCAAGAACTCAGG	58	173
86	10	RM24085	(AG)12	CGACGAACTCCTCTACCGTTTACC	CTGCGTGTATCCAATCCCAAGG	54	130
87	11	RM26797	(CCG)7	ACGTCATCGTCTTCGAGACTTCG	ACACGGACCCAACCCTAATTCC	58	231
88	11	RM26402	(AG)24	TGGAACACCCATAGACAAACAGC	TGGCAAGTGGTATTCTTCCTTCC	55	291
89	11	RM26213	(AT)46	GCCACAGGAGACAGCAAGAACC	CGATCCAATTCCAGCCTAGATAGC	58	346
90	11	RM26992	(AG)33	ATCGATCCGTATGGGTTCTAGC	GTCCATGTAGCCAATCTTATGTGG	56	477
91	11	RM27289	(AAG)8(AG)13	ATCGATCGATCTTCACGAGG	TGCTATAAAAGGCATTCGGG	58	157
92	11	RM27387	(AAT)30	TAGGTCCATCCAAATCTCGATCC	TGGCAGAGGAGATTAGAGTAATACGG	55	295
93	11	RM26329	(AT)54	TAACCGGGACTAAAGATAGAGC	CTACGTCGAAATCGTAACTAGC	56	386
94	12	RM3747	(AG)17	CTTGGTTTGGTTGTGTCCAAGC	GTTCTGATGAACAGGCCGTAGC	58	192
95	12	RM5313	(AG)12	TCTTCTACTCCTCGTCTTCGTTCG	CATGCAGAGCAGAGACTTCTTGG	58	189
96	12	RM27973	(AGC)7	CCACACTGCCCAGGATTTAAGC	CTGTTCCCATCATCCAAATGACC	58	288
97	12	RM247	(AG)28	AAGGCGAACTGTCCTAGTGAAGC	CAGGATGTTCTTGCCAAGTTGC	55	198
98	12	RM27564	(AGG)7	CTTCTTCGAGGGTTTCTCGTTGC	CTCCTCTTATGCCCACCACTTCC	56	84
99	12	RM27877	(AT)24	GGAAGCCATGAAAGATGTGTTGC	AATTTCTCCGAGCACCTGAAACG	58	186
100	12	RM28607	(AG)11	AGCATTACAGTGTCCAGGTAGGG	CCTCCCTTCTTATATGCCTTTCC	58	200
101	12	RM235	(AG)13	AAGCTAGGGCTAACGAACGAACG	TCTCCATCTCCATCTCCATCTCC	55	157
102	12	RM3331	(AG)15	ACGAGAGGGAGGAGAGAGAAACG	GGAGAGCCACAGGAACAGATCG	56	174
		Supplementary Table 3: Thermocycling conditions for SSR markers
		Step	Temperature ( 0C)	Time
		Initial Denaturation	95	5 mins
		30 Cycles	95	30 sec
			54-58	30 sec
			72	1 min
		Final Extension	72	5 mins
		Hold	4	∞
		Supplementary Table 4: Details of linkage map of SSR and SNP markers per chromosome along cM distance
		Chromosome	SSR Markers		SNP markers
			Number	Chr Length (cM)	Number	Chr Length (cM)
		1	9	310.2	188	1109.42
		2	7	179.2	168	1227.57
		3	8	290.9	163	1022.07
		4	8	269	102	714.65
		5	9	329.6	62	477.62
		6	12	369.3	90	678.28
		7	8	187.1	101	700.55
		8	8	312.8	81	551.37
		9	10	305.1	78	537.92
		10	7	1202.2	90	592.67
		11	7	262.6	104	729.93
		12	9	318.9	78	465.18
		Whole Genome	102	4336.9	1305	8807.22
		SSR- Simple sequence repeats; SNP- single nucleotide polymorphisms; Chr- Chromosome; cM- centimorgan.

## Sheet: Supplementary Table 5-7
Supplementary Table 5: ANOVA of 19 RILs with 2 Environments
190 ANOVA		PH	PL	NT	DFF	SPY	TW	IBR	ZBR	IPR	ZPR
E1	Mean (Probability)	106.92 (<.0001)	26.71 (<.0001)	12.57 (<.0001)	102.21 (1.00)	25.53 (<.0001)	23.93 (<.0001)	7.31 (<.0001)	17.27 (<.0001)	1.68 (<.0001)	13.16 (<.0001)
	CD (0.05)	4.35	3.63	2.85	13.5	3.01	3.13	1.22	1.52	1.11	1.54
	CV (%)	2.53	8.46	14.16	8.23	7.36	8.16	10.39	5.48	41.21	7.29
E2	Mean (Probability)	102.64 (<.0001)	23.97 (<.0001)	10.01 (<.0001)	97.80 (0.52)	20.27 (<.0001)	22.97 (<.0001)	11.27 (<.0001)	24.12 (<.0001)	3.19 (<.0001)	20.35 (<.0001)
	CD (0.05)	3.78	2.5	1.25	14.23	2.41	1.35	1.75	3.98	1.96	3.39
	CV (%)	2.29	6.5	7.78	9.06	7.42	3.67	9.68	10.29	38.22	10.39
Pooled	Mean [transformed] (Probability)	104.78 [24.31] (<.0001)	25.34 [13.59] (<.0001)	11.29 [9.95] (<.0001)	100.01 [NA] (0.60)	22.90 [13.52] (<.0001)	23.45 [19.71] (<.0001)	9.29 [9.97] (<.0001)	20.70 [13.96] (<.0001)	2.44 [1.51] (<.0001)	16.76 [11.66] (<.0001)
	Bartlett chi square: χ2 (Probability)	7.41 (0.00)	51.64 (0.00)	234.35 (0.00)	1.03 (0.00)	18.72 (0.00)	240.73 (0.00)	48.72 (0.00)	309.26 (0.00)	116.27 (0.00)	216.01 (0.00)
	CD (0.05)	1.16	1.13	1.13	9.79	1.13	1.13	1.13	1.13	0.7	1.13
	CV (%)	2.42	7.66	12.16	8.64	7.43	6.41	10.12	9.08	40.72	9.8
Supplementary Table 6: ANOVA of 44 RILs with 4 Environments
44 ANOVA		PH	PL	NT	DFF	SPY	TW	IBR	ZBR	IPR	ZPR
E1	Mean (Probability)	105.95 (<.0001)	26.78 (<.0001)	12.75 (<.0001)	101.9 (0.75)	25.27 (<.0001)	23.94 (<.0001)	7.37 (<.0001)	17.54 (<.0001)	1.67 (<.0001)	13.43 (<.0001)
	CD (0.05)	4.08	3.62	2.56	12.13	3.2	3.02	1.67	1.03	1	2.51
	CV (%)	2.38	8.35	12.39	7.34	7.83	7.79	14.01	3.62	37.07	11.56
E2	Mean (Probability)	100.6 (<.0001)	23.88 (<.0001)	9.99 (<.0001)	97.6 (0.56)	20.45 (<.0001)	23.07 (<.0001)	11.22 (<.0001)	24.14 (<.0001)	3.51 (<.0001)	20.42 (<.0001)
	CD (0.05)	3.89	2.73	1.3	14.44	2.44	1.39	1.65	3.07	1.77	3.14
	CV (%)	2.39	7.05	8.08	9.12	7.36	3.73	9.07	7.86	31.06	9.5
E3	Mean (Probability)	110.32 (<.0001)	26.05 (<.0001)	10.86 (0.38)	102.66 (<.0001)	26.48 (<.0001)	23.82 (<.0001)	9.75 (<.0001)	16.44 (<.0001)	2.53 (<.0001)	12.711 (<.0001)
	CD (0.05)	6.36	4.98	3.52	4.65	4.81	4.43	16.75	3.02	1.49	3.89
	CV (%)	3.56	11.79	20.01	2.79	11.21	11.49	2.64	11.35	36.37	18.88
E4	Mean (Probability)	105.4 (<.0001)	23.62 (<.0001)	10.02 (0.99)	99.9 (<.0001)	24.12 (<.0001)	22.65 (0.002)	10.29 (<.0001)	18.15 (<.0001)	2.96 (<.0001)	14.99 (<.0001)
	CD (0.05)	7.01	5.79	5.75	6.35	4.96	4.47	3.07	3.38	2.42	2.92
	CV (%)	4.1	15.13	35.42	3.92	12.7	12.17	18.4	11.49	50.33	12.017
Pooled	Mean [transformed] (Probability)	105.56 [34.08] (<.0001)	25.08 [10.3] (<.0001)	10.91 [7.06] (<.0001)	100.52 [21.45] (<.0001)	24.08 [10.78] (<.0001)	23.37 [14.12] (<.0001)	9.66 [7.38] (<.0001)	19.07 [14.45] (<.0001)	2.67 [2.66] (<.0001)	15.39 [8.19] (<.0001)
	Bartlett chi square: χ2 (Probability)	48.63 (<.0001)	57.52 (<.0001)	181.27 (0.00)	137.83 (0.00)	58.39 (<.0001)	120.97 (0.00)	54.47 (<.0001)	3.00 (0.00)	69.26 (<.0001)	18.61
	CD (0.05)	2.73	2.2	1.81	5.06	1.98	1.76	1.16	1.38	0.86	1.56
	CV (%)	3.22	10.93	20.74	6.27	10.25	9.4	14.96	9.02	40.37	12.66
CD- Critical difference; CV- coefficient of variation; ZPR- Zinc content in Polished Rice (ppm); ZBR- Zinc content in Brown Rice (ppm); IPR- Iron content in Polished Rice (ppm); IBR- Iron content in Brown Rice (ppm); SPY- Single Plant Yield(g); TW: Test weight (g); PH- Plant Height(cm); PL- Panicle Length(cm); NT-Number of Tillers per plant; DFF-Days to fifty percent flowering (days)
Supplementary Table 7: 44 RILs Descriptive statistics of quality and phytic acid details
Statistic	HULL	MILL	HRR	KL	KB	KL/KB	VER	WU	KLAC	ER	ASV	AC	GC	Phytate P	Inorganic P	Total P
PR116	79.4	70.8	65.2	6.45	2.09	3.08	4.6	185	10.5	1.62	7	23.96	22	3.51468	0.0179027	3.53258
Ranbir Basmati	77.2	64	30.8	6.4	1.77	3.61	5.1	120	13.9	2.17	4	17.3	22	3.62642	0.0243532	3.65077
Mean	76.8605	66.8789	50.2237	5.72184	2.11289	2.72816	4.83684	136.711	10.1421	1.76316	4.18421	23.0916	25	3.61368	3.61368	3.61368
SEM	0.760854	0.722265	1.59566	0.097362	0.0308415	0.0671656	0.088485	9.10129	0.279036	0.0334632	0.220259	0.543022	0.956374	0.0128119	0.0128119	0.0128119
Kurtosis	30.4742	19.1869	-0.189402	0.820677	-0.336809	0.037762	-1.42533	0.912177	0.683137	3.19603	0.566565	-0.52183	5.29205	-0.546911	-0.546911	-0.546911
Skewness	-5.24497	-3.7744	-0.519345	-0.710033	-0.0404019	0.327669	-0.11156	1.34185	0.239153	1.44165	1.3827	-0.569588	2.46263	-0.0645335	-0.0645335	-0.0645335
Min	50.1	44	29.1	3.87	1.77	1.8	4	70	5.8	1.49	3	15.84	22	3.50351	3.50351	3.50351
Max	80.7	72.2	67	6.64	2.51	3.61	5.6	285	14	2.5	7	28.16	46	3.73574	3.73574	3.73574
CV (%)	1.54164	1.46345	3.23312	0.197274	0.0624907	0.13609	0.179288	18.441	0.56538	0.0678029	0.446286	1.10027	1.9378	0.0265034	0.0265034	0.0265034
SEM-Standard error of the mean; Min and Max-Minimum and Maximum; CV (%)-Confidence level percentage; HULL- hulling per cent; MILL- milling per cent, HRR-head rice recovery per cent; KL- kernel length (mm); KB- kernel breadth (mm); KL/KB- Kernel length/breadth ratio; VER- volume expansion ratio (mm); WU- water uptake (mL); KLA- kernel length after cooking (mm); ER- elongation ratio (mm); AS- alkal…

## Sheet: Supplementary Table 8-12
Supplementary Table 8: Correlation coefficients for ten traits under study of 190 RILs with BLUE
190 BLUE	PH	PL	NT	DFF	SPY	TW	IBR	ZBR	ZPR	IPR
PH	1
PL	0.372 (<.0001)	1
NT	-0.089 (0.220)	-0.036 (0.621)	1
DFF	-0.134 (0.064)	-0.104 (0.151)	0.086 (0.238)	1
SPY	0.101 (0.164)	0.011 (0.880)	-0.019 (0.790)	-0.064 (0.378)	1
TW	-0.097 (0.183)	-0.104 (0.150)	-0.122 (0.092)	-0.168 (0.020)	0.201 (0.005)	1
IBR	0.001 (0.993)	-0.069 (0.343)	0.001 (0.991)	-0.208 (0.004)	-0.042 (0.562)	0.113 (0.119)	1
ZBR	0.035 (0.633)	-0.062 (0.397)	0.004 (0.952)	-0.210 (0.004)	-0.038 (0.602)	0.057 (0.431)	0.733 (<.0001)	1
ZPR	0.042 (0.564)	-0.054 (0.456)	0.087 (0.228)	-0.039 (0.590)	-0.023 (0.753)	-0.120 (0.097)	0.504 (<.0001)	0.470 (<.0001)	1
IPR	0.077 (0.291)	-0.060 (0.412)	-0.058 (0.422)	-0.166 (0.021)	-0.082 (0.260)	0.042 (0.559)	0.636 (<.0001)	0.852 (<.0001)	0.527 (<.0001)	1
Supplementary Table 9: Correlation coefficients for ten traits under study of 190 RILs with AOC_BLUE
190 AOC_BLUE	AOC_PH	AOC_PL	AOC_NT	AOC_DFF	AOC_SPY	AOC_TW	AOC_IBR	AOC_ZBR	AOC_IPR	AOC_ZPR
AOC_PH	1
AOC_PL	0.371 (<.0001)	1
AOC_NT	-0.093 (0.201)	-0.037 (0.606)	1
AOC_DFF	0.013 (0.859)	0.028 (0.705)	0.013 (0.861)	1
AOC_SPY	0.089 (0.218)	0.002 (0.975)	-0.014 (0.846)	0.047 (0.517)	1
AOC_TW	-0.096 (0.184)	-0.104 (0.153)	-0.122 (0.092)	0.003 (0.971)	0.195 (0.007)	1
AOC_IBR	-0.003 (0.966)	-0.080 (0.269)	0.011 (0.885)	-0.118 (0.102)	-0.038 (0.601)	0.118 (0.104)	1
AOC_ZBR	0.042 (0.565)	-0.085 (0.243)	0.027 (0.712)	-0.065 (0.367)	-0.044 (0.543)	0.044 (0.544)	0.721 (<.0001)	1
AOC_IPR	0.006 (0.934)	-0.027 (0.708)	0.132 (0.069)	0.093 (0.200)	-0.011 (0.878)	-0.089 (0.219)	0.362 (<.0001)	0.287 (<.0001)	1
AOC_ZPR	0.052 (0.471)	-0.085 (0.244)	-0.001 (0.990)	-0.060 (0.412)	-0.082 (0.258)	0.026 (0.716)	0.638 (<.0001)	0.879 (<.0001)	0.363 (<.0001)	1
Supplementary Table 10: Correlation coefficients for ten traits under study of 44 RILs with BLUE
44 BLUE	PH	PL	NT	DFF	SPY	TW	IBR	ZBR	IPR	ZPR
PH	1
PL	0.248 (0.097)	1
NT	-0.109 (0.469)	-0.045 (0.768)	1
DFF	-0.063 (0.677)	0.159 (0.291)	-0.086 (0.570)	1
SPY	-0.063 (0.67)	-0.100 (0.510)	-0.070 (0.643)	-0.060 (0.692)	1
TW	0.075 (0.622)	-0.223 (0.137)	-0.125 (0.406)	0.134 (0.376)	-0.047 (0.757)	1
IBR	0.148 (0.328)	0.088 (0.561)	0.100 (0.508)	-0.241 (0.107)	-0.055 (0.716)	-0.047 (0.758)	1
ZBR	0.074 (0.626)	-0.032 (0.833)	0.186 (0.215)	-0.384 (0.008)	-0.174 (0.248)	-0.096 (0.527)	0.852 (<.0001)	1
IPR	0.121 (0.422)	0.224 (0.135)	0.083 (0.583)	-0.390 (0.007)	0.010 (0.946)	-0.279 (0.060)	0.635 (<.0001)	0.658 (<.0001)	1
ZPR	0.065 (0.668)	0.022 (0.886)	0.209 (0.164)	-0.340 (0.021)	-0.103 (0.495)	-0.063 (0.678)	0.851 (<.0001)	0.965 (<.0001)	0.652 (<.0001)	1
Supplementary Table 11: Correlation coefficients for ten traits under study of 44 RILs with AOC_BLUE
44 AOC_BLUE	AOC_PH	AOC_PL	AOC_NT	AOC_DFF	AOC_SPY	AOC_TW	AOC_IBR	AOC_ZBR	AOC_IPR	AOC_ZPR
AOC_PH	1
AOC_PL	0.246 (0.099)	1
AOC_NT	-0.075 (0.620)	-0.027 (0.858)	1
AOC_DFF	-0.050 (0.741)	0.168 (0.264)	-0.089 (0.558)	1
AOC_SPY	-0.095 (0.530)	-0.112 (0.458)	0.076 (0.614)	-0.070 (0.644)	1
AOC_TW	0.076 (0.616)	-0.227 (0.129)	-0.091 (0.547)	0.134 (0.376)	-0.048 (0.750)	1
AOC_IBR	0.012 (0.937)	-0.034 (0.823)	0.173 (0.249)	-0.054 (0.721)	-0.096 (0.527)	-0.017 (0.909)	1
AOC_ZBR	0.172 (0.254)	-0.058 (0.703)	0.076 (0.613)	-0.087 (0.564)	-0.026 (0.864)	0.052 (0.731)	0.848 (<.0001)	1
AOC_IPR	0.128 (0.398)	0.059 (0.698)	0.180 (0.232)	-0.046 (0.762)	-0.077 (0.612)	-0.004 (0.982)	0.564 (<.0001)	0.595 (<.0001)	1
AOC_ZPR	0.068 (0.654)	-0.028 (0.853)	0.105 (0.489)	-0.039 (0.798)	-0.024 (0.875)	0.021 (0.891)	0.849 (<.0001)	0.962 (<.0001)	0.630 (<.0001)	1
Supplementary Table 12: Correlations analysis of 44 RILs for quality traits
44	PH	PL	NT	DFF	SPY	TW	IBR	ZBR	IPR	ZPR	HULL	MILL	HRR	KL	KB	KL/KB	VER	WU	KLAC	ER	ASV	AC	GC	PA	IP	TP
PH	1
PL	0.390 (0.060)	1
NT	-0.071 (0.742)	-0.119 (0.580)	1
DFF	-0.107 (0.619)	0.102 (0.634)	-0.258 (0.223)	1
SPY	-0.140 (0.516)	-0.194 (0.363)	-0.064 (0.766)	0.269 (0.204)	1
TW	-0.262 (0.215)	-0.561 (0.004)	-0.257 (0.226)	0.326 (0.120)	0.025 (0.908)	1
IBR	0.234 (0.272)	0.053 (0.805)	0.223 (0.295)	-0.407 (0.049)	-0.110 (0.609)	-0.344 (0.099)	1
ZBR	0.111 (0.606)	-0.035 (0.871)	0.325 (0.121)	-0.505 (0.012)	-0.320 (0.128)	-0.177 (0.407)	0.855 (<.0001)	1
IPR	0.178 (0.404)	0.292 (0.167)	0.145 (0.498)	-0.578 (0.003)	-0.212 (0.320)	-0.372 (0.073)	0.583 (0.003)	0.591 (0.002)	1
ZPR	0.078 (0.717)	-0.011 (0.961)	0.288 (0.173)	-0.446 (0.029)	-0.149 (0.487)	-0.210 (0.325)	0.863 (<.0001)	0.964 (<.0001)	0.591 (0.002)	1
HULL	-0.059 (0.786)	-0.098 (0.648)	-0.264 (0.212)	-0.032 (0.881)	-0.069 (0.749)	-0.205 (0.336)	0.070 (0.745)	-0.080 (0.711)	-0.241 (0.257)	-0.051 (0.814)	1
MILL	-0.029 (0.892)	-0.051 (0.813)	-0.266 (0.208)	0.411 (0.046)	0.207 (0.332)	-0.060 (0.782)	0.056 (0.796)	-0.154 (0.473)	-0.344 (0.100)	-0.119 (0.579)	0.619 (0.001)	1
HRR	-0.042 (0.847)	-0.088 (0.683)	-0.002 (0.992)	0.314 (0.135)	0.053 (0.805)	0.211 (0.322)	-0.221 (0.299)	-0.330 (0.115)	-0.426 (0.038)	-0.318 (0.130)	0.398 (0.054)	0.421 (0.040)	1
KL	-0.210 (0.324)	-0.108 (0.615)	-0.249 (0.241)	-0.068 (0.754)	0.109 (0.613)	0.148 (0.490)	-0.101 (0.637)	-0.212 (0.320)	0.169 (0.431)	-0.200 (0.349)	-0.068 (0.752)	0.064 (0.767)	-0.167 (0.435)	1
KB	-0.034 (0.874)	-0.224 (0.292)	-0.093 (0.666)	0.401 (0.052)	0.240 (0.259)	0.225 (0.291)	0.077 (0.720)	0.012 (0.954)	-0.366 (0.079)	0.085 (0.694)	0.306 (0.145)	0.525 (0.009)	0.024 (0.911)	-0.263 (0.214)	1
KL/KB	-0.056 (0.794)	0.090 (0.677)	-0.052 (0.808)	-0.346 (0.098)	-0.152 (0.480)	-0.091 (0.671)	-0.054 (0.803)	-0.058 (0.787)	0.389 (0.060)	-0.105 (0.626)	-0.244 (0.251)	-0.325 (0.122)	-0.146 (0.497)	0.748 (<.0001)	-0.828 (<.0001)	1
VER	0.079 (0.713)	-0.115 (0.592)	-0.157 (0.465)	-0.028 (0.898)	-0.030 (0.891)	0.176 (0.411)	-0.150 (0.484)	-0.107 (0.620)	-0.158 (0.462)	-0.183 (0.392)	-0.119 (0.581)	-0.174 (0.417)	-0.224 (0.294)	0.164 (0.444)	0.022 (0.917)	0.069 (0.748)	1
WU	0.022 (0.920)	0.182 (0.395)	0.281 (0.184)	0.200 (0.350)	0.158 (0.462)	-0.259 (0.222)	0.042 (0.845)	-0.088 (0.684)	0.072 (0.739)	-0.053 (0.807)	0.016 (0.941)	0.009 (0.967)	0.075 (0.726)	0.072 (0.739)	-0.273 (0.197)	0.241 (0.256)	-0.402 (0.052)	1
KLAC	-0.108 (0.616)	0.176 (0.409)	-0.130 (0.546)	-0.384 (0.064)	-0.037 (0.862)	-0.253 (0.233)	0.252 (0.235)	0.186 (0.384)	0.578 (0.003)	0.172 (0.421)	-0.115 (0.593)	-0.170 (0.427)	-0.382 (0.066)	0.612 (0.002)	-0.353 (0.090)	0.613 (0.002)	-0.006 (0.979)	0.195 (0.362)	1
ER	-0.002 (0.992)	0.288 (0.172)	0.023 (0.915)	-0.414 (0.044)	-0.097 (0.653)	-0.415 (0.044)	0.401 (0.052)	0.395 (0.056)	0.583 (0.003)	0.371 (0.074)	-0.081 (0.708)	-0.234 (0.271)	-0.335 (0.110)	0.035 (0.872)	-0.225 (0.291)	0.201 (0.346)	-0.124 (0.565)	0.210 (0.324)	0.809 (<.0001)	1
ASV	-0.010 (0.962)	0.071 (0.741)	0.046 (0.829)	0.020 (0.925)	0.090 (0.676)	-0.168 (0.432)	0.404 (0.050)	0.198 (0.354)	0.243 (0.252)	0.269 (0.203)	0.269 (0.204)	0.225 (0.290)	0.203 (0.341)	0.121 (0.574)	-0.069 (0.748)	0.129 (0.549)	-0.544 (0.006)	0.686 (0.000)	0.262 (0.216)	0.278 (0.189)	1
AC	-0.119 (0.581)	0.136 (0.526)	-0.260 (0.220)	0.672 (0.000)	0.241 (0.256)	0.229 (0.282)	-0.232 (0.275)	-0.350 (0.094)	-0.293 (0.165)	-0.328 (0.118)	0.121 (0.575)	0.419 (0.042)	0.127 (0.553)	-0.072 (0.737)	0.381 (0.066)	-0.342 (0.102)	-0.050 (0.817)	0.337 (0.107)	-0.275 (0.193)	-0.255 (0.228)	0.299 (0.156)	1
GC	0.012 (0.957)	-0.127 (0.556)	-0.110 (0.609)	-0.183 (0.393)	-0.210 (0.324)	0.146 (0.495)	0.032 (0.883)	0.129 (0.549)	-0.198 (0.355)	0.179 (0.403)	0.314 (0.136)	-0.008 (0.971)	0.123 (0.568)	-0.214 (0.316)	0.321 (0.126)	-0.314 (0.136)	0.171 (0.423)	-0.254 (0.231)	-0.107 (0.619)	0.019 (0.929)	-0.096 (0.657)	-0.302 (0.152)	1
PA	0.214 (0.315)	0.259 (0.222)	-0.243 (0.252)	0.258 (0.224)	-0.306 (0.145)	0.113 (0.598)	-0.319 (0.128)	-0.285 (0.177)	-0.153 (0.474)	-0.307 (0.145)	-0.229 (0.282)	-0.149 (0.486)	-0.133 (0.536)	0.026 (0.904)	-0.008 (0.969)	0.046 (0.831)	-0.166 (0.439)	-0.015 (0.945)	0.069 (0.750)	0.020 (0.925)	-0.277 (0.191)	-0.084 (0.695)	0.118 (0.582)	1
IP	0.121 (0.573)	-0.185 (0.388)	-0.277 (0.190)	0.061 (0.778)	0.107 (0.620)	0.268 (0.206)	0.171 (0.425)	0.175 (0.413)	-0.097 (0.652)	0.220 (0.303)	-0.160 (0.454)	0.081 (0.707)	-0.548 (0.006)	0.155 (0.471)	0.473 (0.020)	-0.209 (0.328)	0.079 (0.712)	-0.311 (0.139)	-0.014 (0.948)	-0.134 (0.531)	-0.118 (0.584)	0.077 (0.722)	0.095 (0.658)	0.238 (0.263)	1
TP	0.215 (0.313)	0.210 (0.325)	-0.276 (0.192)	0.266 (0.209)	-0.266 (0.209)	0.156 (0.466)	-0.283 (0.180)	-0.246 (0.248)	-0.166 (0.437)	-0.259 (0.222)	-0.258 (0.224)	-0.136 (0.526)	-0.222 (0.297)	0.062 (0.775)	0.058 (0.786)	0.024 (0.911)	-0.126 (0.559)	-0.059 (0.783)	0.069 (0.748)	-0.003 (0.989)	-0.291 (0.168)	-0.073 (0.734)	0.123 (0.568)	0.987 (<.0001)	0.387 (0.062)	1
Zinc content in Polished Rice (ppm); ZBR- Zinc content in Brown Rice (ppm); IPR- Iron content in Polished Rice (ppm); IBR- Iron content in Brown Rice (ppm); SPY- Single Plant Yield(g); TW: Test weight (g); PH- Plant Height(cm); PL- Panicle Length(cm); NT-Number of Tillers per plant; DFF-Days to fifty percent flowering (days); AOC- Advanced over check; HULL- hulling per cent; MILL- milling per cen…

## Sheet: Supplementary Table 13-18
Supplementary Table 13: Cluster members based on D Square Analysis for 190 RILs
Cluster No	No. of Elements	Cluster Members
C1	109	G102	G116	G154	G95	G90	G89	G29	G145	G167	G28	G184	G113	G127	G129	G104	G76	G42	G18	G36	G31	G173	G75
		G26	G164	G149	G3	G79	G24	G30	G190	G165	G155	G135	G115	G134	G156	G33	G22	G125	G35	G97	G21	G61	G168
		G178	G143	G25	G188	G110	G85	G189	G109	G124	G51	G176	G185	G74	G32	G66	G46	G38	G183	G147	G175	G55	G69
		G170	G150	G92	G177	G179	G48	G126	G64	G146	G121	G59	G45	G187	G133	G162	G78	G163	G114	G120	G111	G13	G106
		G54	G130	G12	G96	G132	G103	G172	G60	G37	G159	G105	G174	G81	G148	G141	G158	G91	G57	G65	G171	G47
C2	6	G83	G182	G191	G131	G107	G9
C3	7	G161	G180	G186	G142	G153	G62	G39
C4	5	G94	G101	G98	G160	G108
C5	8	G14	G50	G44	G20	G7	G99	G100	G72
C6	3	G49	G151	G40
C7	5	G77	G93	G41	G43	G157
C8	5	G63	G68	G84	G15	G112
C9	7	G4	G128	G11	G152	G5	G82	G169
C10	7	G144	G192	G53	G181	G34	G117	G140
C11	3	G1	G86	G88
C12	4	G73	G118	G87	G23
C13	3	G27	G136	G10
C14	3	G17	G166	G16
C15	2	G19	G56
C16	2	G6	G8
C17	2	G119	G137
C18	1	G2
C19	1	G52
C20	1	G58
C21	1	G67
C22	1	G70
C23	1	G71
C24	1	G80
C25	1	G122
C26	1	G123
C27	1	G138
C28	1	G139
Supplementary Table 14: Cluster members based on D Square Analysis for 44 RILs
Cluster No	No. of Elements	Cluster Members
C1	25	G1	G47	G36	G20	G13	G45	G27	G31	G33	G29	G14	G26	G30	G44	G42	G17	G5	G43	G37	G34	G28	G7
		G12	G23	G11
C2	2	G2	G48
C3	4	G32	G41	G18	G39
C4	3	G6	G35	G25
C5	3	G22	G46	G19
C6	2	G9	G40
C7	2	G8	G15
C8	2	G4	G38
C9	1	G3
C10	1	G10
C11	1	G16
C12	1	G21
C13	1	G24
	G1-Parent 1 (PR116); G2- Praent 2 (Ranbir Basmati)
Supplementary Table 15: Percentage contribution of each variable in PCA for 190 RILs
Variable contribution	PC1	PC2	PC3	PC4	PC5	PC6	PC7	PC8	PC9	PC10
ev	2.971	1.487	1.36	0.998	0.88	0.706	0.595	0.537	0.362	0.104
% ev	29.71	14.87	13.6	9.98	8.8	7.06	5.95	5.37	3.62	1.04
PH	0.08	38.99	5.87	1.01	2.59	0.01	50.93	0.16	0.36	0
PL	0.25	33.79	9.23	0.01	1.59	20.46	34.49	0.11	0.08	0
NT	0	6.72	8.13	47.1	31.66	3.32	2.67	0.27	0.04	0.09
DFF	2.52	14.23	8.29	1.07	41.74	30.41	0.48	0.54	0.63	0.08
SPY	0.12	5.34	15.08	47.05	16.16	6.07	5.96	4.06	0.06	0.11
TW	0.16	0.32	48.02	0.15	1.34	33.4	3.61	11.36	1.53	0.1
IBR	24.55	0.02	0.36	0.01	0.1	0.94	0.22	0	69.75	4.04
ZBR	28.53	0	0.03	0.05	0	0.91	0.01	15.12	2.4	52.96
IPR	16.12	0.58	4.89	3.34	4.13	3.46	1.57	61.57	2.78	1.56
ZPR	27.68	0.01	0.1	0.21	0.7	1.02	0.06	6.8	22.36	41.05
Supplementary Table 16: Factor loadings in principle component analysis for 190 RILs
Variable contribution	PC1	PC2	PC3	PC4	PC5	PC6	PC7	PC8	PC9	PC10
PH	0.0279832	-0.624432	0.242196	-0.10035	-0.161009	0.00755674	-0.713647	0.0400578	-0.0603913	-0.00694373
PL	-0.0498711	-0.58125	0.303759	-0.0117658	0.125973	0.452346	0.58726	0.033239	0.0279943	-0.00218444
NT	0.00416508	0.259242	0.285141	-0.686325	0.562643	0.18229	-0.163303	-0.0520219	0.0200527	0.0292371
DFF	-0.158664	0.3772	0.288008	-0.103387	-0.646042	0.55148	-0.069529	-0.0737548	-0.0794028	-0.0288089
SPY	-0.0342282	-0.231156	-0.388335	-0.685931	-0.401962	-0.246353	0.24409	-0.201398	-0.0243436	0.0330631
TW	0.0401922	-0.0565277	-0.692963	-0.0386139	0.115866	0.577915	-0.189983	0.337084	0.123888	-0.0319876
IBR	0.495494	0.015057	-0.0598651	0.00815975	0.0309876	0.0971506	0.0473708	-0.00316828	-0.835192	0.201023
ZBR	0.534091	-0.00397114	-0.0163636	0.0222089	-0.00418168	0.0951764	-0.0101574	-0.388871	0.154834	-0.727735
IPR	0.401489	0.0758599	0.221167	-0.18273	-0.203218	-0.185997	0.12515	0.784694	0.166772	-0.125037
ZPR	0.526109	0.0110577	0.0324004	0.0460163	-0.0836427	0.100993	-0.0254637	-0.260734	0.472852	0.640706
Supplementary Table 17: Percentage contribution of each variable in PCA for 44 RILs
Variable contribution	PC1	PC2	PC3	PC4	PC5	PC6	PC7	PC8	PC9	PC10
ev	3.59732	1.49525	1.20285	1.00091	0.867518	0.828999	0.505591	0.316041	0.157425	0.0280911
% ev	35.9732	14.9525	12.0285	10.0091	8.67518	8.28999	5.05591	3.16041	1.57425	0.280911
PH	2.15186	22.4096	1.77797	7.34961	33.9127	10.9182	21.2771	0.00145552	0.166665	0.0348823
PL	0.999497	39.0367	4.16885	7.45987	3.96136	4.5196	31.0602	8.28602	0.260259	0.247645
NT	0.00553059	12.0093	9.5285	38.5523	21.1297	15.2428	0.179757	2.49272	0.811439	0.047861
DFF	6.8861	4.88035	8.15672	24.539	0.244706	26.3167	13.396	14.5808	0.932568	0.0670114
SPY	1.24159	10.7529	13.5671	12.3861	26.4674	33.0068	0.058218	0.298385	1.7716	0.450021
TW	1.78788	3.7686	50.7043	1.37004	12.7463	0.243771	26.9384	2.113	0.121332	0.206364
IBR	21.271	0.733918	3.08244	0.450243	0.853597	8.06656	0.719339	1.52536	63.1993	0.09815
ZBR	24.1327	2.1413	2.37148	1.68955	0.233764	0.195265	1.29915	2.72648	13.3479	51.8624
IPR	17.7641	1.72204	4.73398	3.99585	0.35064	0.0736376	4.95807	66.2863	0.0284341	0.0869371
ZPR	23.7596	2.54528	1.9087	2.20742	0.099817	1.41671	0.113774	1.68946	19.3604	46.8988
Supplementary Table 18: Factor loadings in principle component analysis for 44 RILs
Variable contribution	PC1	PC2	PC3	PC4	PC5	PC6	PC7	PC8	PC9	PC10
PH	0.146692	-0.473387	-0.133341	-0.271102	0.582346	-0.330427	0.461271	-0.00381513	-0.0408246	0.0186768
PL	0.0999749	-0.624793	0.204178	0.273128	0.199032	0.212594	-0.557317	-0.287854	-0.0510156	-0.0497639
NT	0.00743679	0.346545	0.308683	0.620905	0.459671	-0.39042	-0.0423977	0.157884	0.0900799	-0.0218772
DFF	-0.262414	-0.220915	-0.2856	0.495369	0.0494677	0.512998	0.366005	0.381849	-0.0965696	-0.0258866
SPY	-0.111427	0.327917	0.368335	-0.351938	0.514464	0.574515	0.0241284	-0.0546246	-0.133102	-0.0670836
TW	-0.133712	0.194129	-0.71207	-0.117049	0.35702	-0.0493731	-0.519022	0.145362	-0.0348328	-0.0454273
IBR	0.461205	0.085669	-0.175569	0.0671002	0.0923903	0.284017	0.0848138	-0.123506	0.79498	0.0313289
ZBR	0.491251	0.146332	-0.153996	0.129983	-0.0483492	0.0441888	0.11398	-0.165121	-0.365348	-0.720155
IPR	0.421475	-0.131227	0.217577	-0.199896	-0.0592148	0.0271363	-0.222667	0.814164	-0.0168624	-0.0294851
ZPR	0.487439	0.159539	-0.138156	0.148574	0.0315938	0.119026	0.0337304	-0.129979	-0.440005	0.684827

## Sheet: Supplementary Table 19
Supplementary Table 19: Stepwise Regression Analyses of yield and mineral traits in 190 and 44 RILs
Trait	No of RILs	Variable	PE	SE	P	PR-S	MR-S
ZPR	190	Intercept	-0.75	0.68	0.27		0.79
		ZBR	0.77	0.04	<.0001	0.77
		IPR	0.65	0.15	<.0001	0.02
	44	Intercept	-5.39	1.41	0.0004
		SPY	0.08	0.04	0.0682	0.01	0.94
		ZBR	0.99	0.04	<.0001	0.93
ZBR	190	Intercept	3.09	0.65	<.0001		0.82
		IBR	0.63	0.09	<.0001	0.05
		IPR	-0.29	0.16	0.07	0
		ZPR	0.74	0.04	<.0001	0.77
	44	Intercept	12.63	3.15	0.0002
		PL	-0.17	0.09	0.0525	0	0.95
		SPY	-0.11	0.04	0.0077	0.01
		TW	-0.09	0.05	0.1253	0
		IBR	0.27	0.15	0.0694	0.01
		ZPR	0.83	0.07	<.0001	0.93
IPR	190	Intercept	0.86	0.48	0.07		0.37
		TW	-0.05	0.02	0	0.03
		IBR	0.18	0.04	<.0001	0.04
		ZBR	-0.06	0.03	0.06	0.01
		ZPR	0.13	0.03	<.0001	0.29
	44	Intercept	6.74	3.83	0.0857
		PL	0.17	0.08	0.0466	0.04	0.54
		DFF	-0.09	0.03	0.011	0.06
		TW	-0.08	0.05	0.1137	0.07
		ZPR	0.15	0.04	0.0001	0.37
IBR	190	Intercept	0.64	0.77	0.41		0.58
		TW	0.06	0.03	0.03	0.01
		ZBR	0.3	0.03	<.0001	0.54
		IPR	0.44	0.11	<.0001	0.03
	44	Intercept	3.59	0.57	<.0001		0.72
		ZPR	0.39	0.04	<.0001	0.72
SPY	190	Intercept	14.5	2.59	<.0001		0.06
		PH	0.02	0.01	0.09	0.01
		TW	0.25	0.08	0	0.04
	44	Intercept	30.85	2.9	<.0001
		ZBR	-1.08	0.48	0.0308	0.05	0.12
		ZPR	0.9	0.48	0.0682	0.07
PE- Parameter Estimate; SE- Standard Error; P- Probability; PR-S- Partial R-Square; MR-S- Model R-Square; ZPR- Zinc content in Polished Rice (ppm); ZBR- Zinc content in Brown Rice (ppm); IPR- Iron content in Polished Rice (ppm); IBR- Iron content in Brown Rice (ppm); SPY- Single Plant Yield(g); TW: Test weight (g); PH- Plant Height(cm); PL- Panicle Length(cm); NT-Number of Tillers per plant; DFF-…

## Sheet: Supplementary Table 20-21
Supplementary Table 20: Epistatic interaction analysis in 190 RILs with SSR and SSR AOC_BLUE
SNo	Trait	Chr 1	Position1	Marker interval 1	Chr 2	Position2	Marker interval 2	LOD	PV (%)	Add 1	Add 2	Add by Add
1	ZPR	1	90	RM7075-RM11307	4	60	RM185-RM16913	5	11.29	-0.27	-0.22	0.49
2	ZPR	2	45	RM13021-RM3515	9	55	RM24035-RM160	5.15	5.4	-0.25	-0.35	0.5
3	AOC_IPR	1	225	RM11740-RM246	1	230	RM11740-RM246	6.06	1.04	26.95	-26.05	-26.38
4	AOC_IPR	2	150	RM262-RM13347	2	160	RM262-RM13347	6.53	1.14	-25.42	20.72	-25.73
5	AOC_IPR	3	235	RM15580-RM251	3	240	RM251-RM232	6.85	1.05	25.72	-27.92	-25.82
6	AOC_IPR	4	240	RM16427-RM17201	4	245	RM16427-RM17201	6.23	1.06	31.93	-36.17	-26.84
7	AOC_IPR	3	20	RM14602-RM5748	5	175	RM18904-RM18799	6.14	1.1	22.21	-25.12	-21.82
8	AOC_IPR	2	160	RM262-RM13347	5	185	RM18799-RM169	5.09	1.05	-17.83	-10.51	16.98
9	AOC_IPR	4	25	RM5757-RM185	5	185	RM18799-RM169	5.71	1.21	-24.56	-19.51	20.13
10	AOC_IPR	5	10	RM17865-RM19159	5	185	RM18799-RM169	6.32	1.19	21.97	-19.13	-20.83
11	AOC_IPR	6	305	RM1161-RM225	6	315	RM225-RM190	5.83	1.11	-30.02	25.28	-23.92
12	AOC_IPR	2	105	RM14181-RM1367	7	5	RM7601-RM21097	5.47	1.14	-24.19	21.96	-25.2
13	AOC_IPR	7	70	RM11-RM1132	7	75	RM1132-RM234	7.14	1.17	17.92	-18.96	-32.74
14	AOC_IPR	5	175	RM18904-RM18799	8	205	RM23244-RM22418	6.58	1.12	-23.93	22.3	-23.8
15	AOC_IPR	5	175	RM18904-RM18799	9	175	RM296-RM24829	6.03	1.15	-20.1	20.74	-23.03
16	AOC_IPR	9	220	RM296-RM24829	9	225	RM296-RM24829	6.56	0.98	-30.11	29.83	-28.57
17	AOC_IPR	5	175	RM18904-RM18799	10	190	RM25031-RM6100	6.93	1.12	-22.77	22.21	-23.18
18	AOC_IPR	2	105	RM14181-RM1367	10	195	RM25031-RM6100	5.29	1.11	-25.06	23.41	-22.71
19	AOC_IPR	10	205	RM6100-RM24085	10	215	RM6100-RM24085	5.06	1.12	22.42	-22.73	-22.63
20	AOC_IPR	8	290	RM284-RM22885	10	1195	RM6100-RM24085	5.34	1.09	-26.97	23.82	-29.37
21	AOC_IPR	5	175	RM18904-RM18799	11	135	RM26992-RM27289	6.44	1.13	-21.51	21.22	-22.09
22	AOC_IPR	11	195	RM27387-RM26329	11	200	RM27387-RM26329	6.21	1.03	-31.91	27.95	-25.83
23	AOC_IPR	6	130	RM19620-RM111	12	60	RM5313-RM27973	6.19	1.04	-30.18	-26.85	31.39
24	AOC_IPR	1	285	RM10361-RM12276	12	65	RM5313-RM27973	5.49	1.14	-31.75	-25.49	25.79
25	AOC_IPR	2	155	RM262-RM13347	12	65	RM5313-RM27973	6.77	1.11	-31.23	-25.42	26.41
26	AOC_IPR	7	5	RM7601-RM21097	12	65	RM5313-RM27973	5.32	1.06	26.76	-25.71	-29.78
27	AOC_IPR	10	210	RM6100-RM24085	12	65	RM5313-RM27973	6.4	1.01	29.43	-26.25	-28.94
28	AOC_IPR	11	180	RM27289-RM27387	12	65	RM5313-RM27973	5.88	1.08	-31.88	-26.61	26.9
29	AOC_IPR	12	60	RM5313-RM27973	12	65	RM5313-RM27973	6.52	1.11	31.38	-28.41	-24.22
30	AOC_IPR	8	290	RM284-RM22885	12	285	RM235-RM3331	5.25	1.06	-24.97	24.3	-25.09
31	AOC_IPR	5	185	RM18799-RM169	12	310	RM235-RM3331	7.85	1.18	-20.19	21.29	-23.12
32	IBR	7	25	RM21097-RM11	8	285	RM284-RM22885	5.17	18.87	0.26	-0.04	-0.75
33	AOC_IBR	7	25	RM21097-RM11	8	285	RM284-RM22885	5.45	19.59	2.24	-0.62	-6.57
34	IBR	2	150	RM262-RM13347	8	295	RM22885-RM23578	5.21	12.73	-0.65	-0.39	0.81
35	AOC_IBR	2	150	RM262-RM13347	8	295	RM22885-RM23578	5.54	13.54	-5.91	-3.54	7.25
36	SPY	4	90	RM185-RM16913	7	10	RM7601-RM21097	5.5	2.88	-0.55	1.33	-2.55
37	AOC_SPY	4	90	RM185-RM16913	7	10	RM7601-RM21097	5.39	6.65	-2.03	4.44	-8.04
38	SPY	2	170	RM262-RM13347	8	15	RM339-RM447	5.01	2.72	-0.81	0.3	-2.78
39	SPY	7	35	RM21097-RM11	8	260	RM22524-RM284	5.21	2.96	1.29	-0.4	-2.42
40	AOC_SPY	7	35	RM21097-RM11	8	260	RM22524-RM284	5.09	6.84	4.12	-1.39	-7.63
41	SPY	3	50	RM282-RM85	9	275	RM24829-RM9	5.06	3.01	1.36	0.43	2.61
42	SPY	3	50	RM282-RM85	10	40	RM25151-RM25664	5.1	2.99	1.44	-0.41	-2.68
43	SPY	8	30	RM339-RM447	10	1185	RM6100-RM24085	5.59	3.08	0.63	1.37	2.57
44	AOC_SPY	8	25	RM339-RM447	10	1185	RM6100-RM24085	5.23	7.07	2.15	4.3	8.21
45	SPY	9	275	RM24829-RM9	10	1185	RM6100-RM24085	5.2	3	0.61	1.34	2.6
46	TW	6	265	RM3-RM1161	6	275	RM1161-RM225	5.47	4.66	0.95	-1.58	-2
47	AOC_TW	6	265	RM3-RM1161	6	275	RM1161-RM225	5.5	4.66	3.83	-6.33	-8.03
48	PH	1	130	RM11307-RM11743	2	40	RM13021-RM3515	6.24	2.81	-5.8	0.45	13.22
49	AOC_PH	1	130	RM11307-RM11743	2	40	RM13021-RM3515	6.24	2.81	-7	0.55	16.04
50	PH	2	20	RM573-RM13021	2	40	RM13021-RM3515	5.01	3.48	2.78	2.87	-15.04
51	AOC_PH	2	20	RM573-RM13021	2	40	RM13021-RM3515	5.03	3.48	3.36	3.48	-18.22
52	PH	2	20	RM573-RM13021	3	130	RM16097-RM15580	5.12	3.38	-2.22	6.74	-12.41
53	AOC_PH	2	20	RM573-RM13021	3	130	RM16097-RM15580	5.13	3.38	-2.69	8.14	-15.04
54	PH	2	30	RM573-RM13021	4	25	RM5757-RM185	5.6	2.19	-2.22	-6.39	11.52
55	AOC_PH	2	30	RM573-RM13021	4	25	RM5757-RM185	5.6	2.19	-2.69	-7.74	13.96
56	PH	2	25	RM573-RM13021	8	25	RM339-RM447	6.41	3.44	-1.53	-6.37	13.18
57	AOC_PH	2	25	RM573-RM13021	8	25	RM339-RM447	6.43	3.44	-1.85	-7.7	15.97
58	PH	1	15	RM243-RM7075	8	195	RM23244-RM22418	5.11	3.34	-5	-2.25	11.61
59	AOC_PH	1	15	RM243-RM7075	8	195	RM23244-RM22418	5.12	3.34	-6.05	-2.71	14.07
60	PH	1	160	RM11741-RM11740	11	15	RM26797-RM26402	5.2	3.18	-5.17	0.66	11.63
61	AOC_PH	1	160	RM11741-RM11740	11	15	RM26797-RM26402	5.21	3.18	-6.25	0.8	14.09
62	PH	8	150	RM447-RM23244	12	285	RM235-RM3331	5.3	3.34	-3.21	5.02	-12.94
63	AOC_PH	8	150	RM447-RM23244	12	285	RM235-RM3331	5.31	3.34	-3.86	6.08	-15.69
64	PH	11	105	RM26213-RM26992	12	290	RM235-RM3331	5.17	3.58	-3.04	5.7	-13.21
65	AOC_PH	11	105	RM26213-RM26992	12	290	RM235-RM3331	5.2	3.58	-3.66	6.9	-16
66	PH	2	25	RM573-RM13021	12	295	RM235-RM3331	5.57	3.17	-2.62	6.78	-12.79
67	AOC_PH	2	25	RM573-RM13021	12	295	RM235-RM3331	5.58	3.17	-3.17	8.2	-15.51
68	DFF	3	25	RM14602-RM5748	4	220	RM17680-RM241	5.29	3.76	-2.81	2.81	-3.36
69	DFF	5	120	RM18704-RM18655	7	115	RM22113-RM21539	5.55	5.98	-0.57	-1.96	2.33
70	DFF	5	120	RM18704-RM18655	8	275	RM22524-RM284	5.45	5.84	-0.62	-1.96	2.34
71	DFF	5	130	RM18655-RM3486	10	115	RM24849-RM25031	5.2	3.5	0.59	1.21	-1.99
72	AOC_DFF	1	120	RM11307-RM11743	1	175	RM11740-RM246	5.13	1.61	1.21	-1.42	-2.54
73	AOC_DFF	2	45	RM13021-RM3515	5	140	RM18655-RM3486	5.39	1.7	-1.79	-1.57	2.67
74	AOC_DFF	7	135	RM22113-RM21539	7	160	RM21539-RM20844	5.13	2.21	1.08	-1.49	-1.93
75	AOC_DFF	5	30	RM17865-RM19159	11	205	RM27387-RM26329	5.17	2.18	1.55	-1.28	-2.08
Supplementary Table 21: Epistatic interaction analysis in 44 RILs with SNP_BLUE & AOC_BLUE
Sno	Trait	Chr 1	Position1	Marker Interval 1	Chr2	Position2	Marker Interval 2	LOD	PV (%)	Add 1	Add 2	Add by Add
1	ZBR	1	940	SNP_40130850-SNP_27245643	2	395	SNP_32275550-SNP_31959843	5.6856	10.4932	-1.5386	0.4939	-2.0745
2	ZBR	2	395	SNP_32275550-SNP_31959843	5	55	SNP_24913505-SNP_27836944	5.4305	9.7624	0.6225	-1.5018	-2.3727
3	ZBR	2	395	SNP_32275550-SNP_31959843	6	120	SNP_643603-SNP_8897126	5.2993	12.3022	0.3574	-1.323	-2.3276
4	ZBR	2	395	SNP_32275550-SNP_31959843	7	75	SNP_28976353-SNP_28458370	5.7234	11.3562	0.2486	-1.406	-2.1976
5	ZBR	2	395	SNP_32275550-SNP_31959843	10	160	SNP_11003329-SNP_14036812	5.4307	11.1407	0.3773	-1.4827	-2.158
6	AOC_ZBR	3	50	SNP_28863063-SNP_30847411	10	5	SNP_22378708-SNP_19933798	5.3278	21.7306	-3.7894	-1.4327	13.3898
7	AOC_ZBR	5	105	SNP_25153935-SNP_25469730	10	330	SNP_13869095-SNP_13940959	5.5874	14.1498	0.9791	-1.0514	10.8726
8	AOC_ZBR	3	480	SNP_14724846-SNP_14728875	9	230	SNP_7843487-SNP_14962259	5.2145	19.5269	-2.6114	-0.31	-13.8804
9	IPR	3	25	SNP_28862137-SNP_28846708	3	165	SNP_30910689-SNP_33225751	5.6086	3.7668	-0.1653	-0.1232	0.4675
10	IPR	4	145	SNP_25036430-SNP_24095800	12	270	SNP_2408852-SNP_2433556	5.0177	3.8558	-0.3425	-0.4561	0.6872
11	IPR	3	150	SNP_34664302-SNP_34273118	12	300	SNP_3868013-SNP_3479644	5.8146	3.8929	-0.0581	-0.2685	0.4381
12	IPR	2	190	SNP_25651109-SNP_24466611	3	320	SNP_36375623-SNP_35556539	5.3415	4.2623	-0.254	0.0748	0.4654
13	IPR	3	330	SNP_1154447-SNP_22635194	5	190	SNP_7192851-SNP_7196742	5.954	3.8312	-0.0717	-0.279	0.5067
14	IPR	6	350	SNP_3438050-SNP_1619620	10	40	SNP_17963607-SNP_18077554	5.2152	3.8776	-0.1403	-0.0562	0.475
15	IPR	3	370	SNP_10760518-SNP_11086881	6	350	SNP_3438050-SNP_1619620	5.1002	3.734	-0.1733	-0.1527	0.4821
16	IPR	3	435	SNP_16066658-SNP_16227885	7	500	SNP_4447666-SNP_24467827	5.0558	4.2126	-0.2475	-0.0352	0.3932
17	IPR	1	465	SNP_7602903-SNP_7627949	12	330	SNP_5831343-SNP_5801984	7.3294	4.7284	-0.0292	-0.1979	0.514
18	IPR	1	500	SNP_18373015-SNP_17682811	2	920	SNP_24831214-SNP_3113943	5.2313	4.1184	0.0085	-0.2596	0.3916
19	IPR	1	555	SNP_21335881-SNP_24366930	3	45	SNP_28863063-SNP_30847411	5.8021	4.6166	-0.1414	-0.1703	0.4842
20	AOC_IPR	5	175	SNP_7038256-SNP_7150214	5	200	SNP_7196742-SNP_1230687	5.5462	11.3382	-2.6311	-1.9953	14.8957
21	AOC_SPY	5	20	SNP_29133302-SNP_24675381	11	5	SNP_2422556-SNP_2961304	5.2552	10.9096	-2.6778	4.3116	-7.5425
22, 23	SPY, AOC_SPY	1	560	SNP_24224606-SNP_24224602	3	655	SNP_32841828-SNP_14294962	5.4191	15.1213	1.5257	-0.6785	-2.5927
24, 25	SPY, AOC_SPY	2	1015	SNP_32474346-SNP_5517635	2	1140	SNP_18493456-SNP_9003923	6.3715	16.2955	-0.627	1.1098	-2.3128
26, 27	SPY, AOC_SPY	2	1015	SNP_32474346-SNP_5517635	10	235	SNP_3091434-SNP_798820	5.95	15.7278	-0.3573	0.9133	-2.6143
28, 29	TW, AOC_TW	1	975	SNP_39801332-SNP_1483785	9	10	SNP_21031364-SNP_18997782	5.7007	15.5702	0.1537	0.0585	0.6817
30, 31	DF, AOC_DFFF	2	40	SNP_35771764-SNP_35709998	11	610	SNP_19941828-SNP_27181322	5.663	17.6053	-0.734	1.7144	-3.021
32, 33	DFF, AOC_DFF	12	205	SNP_22576321-SNP_907872	12	415	SNP_13118697-SNP_9613753	5.7756	17.0762	-1.0243	2.1368	-3.2629
34, 35	DFF, AOC_DFF	4	445	SNP_32792391-SNP_32827126	7	420	SNP_4757181-SNP_29288097	6.1888	18.1619	1.7488	-0.6301	-3.2673
36	q.AOC_PH.1.1	1	794	SNP_35161125-SNP_36994155	2.5591	23.1555	-8.7335	P2
37	q.AOC_NT.12.1	12	108	SNP_16467324-SNP_18705365	2.6379	25.1557	-3.6845	P2

## Sheet: Supplementary Table 22-29
Supplementary Table 22: Identified QTL for quality traits of 44 RILs with SSRs
Sno	Trait	QTL	Chr	Position	Marker intervel	LOD	PV (%)	Add	Allele	Region reported	Yield and yield-related QTL	Grain quality QTL
1	ZPR	qZPR.11.1	11	22	RM26329-RM27387	3.1385	32.7616	-2.5123	P2		cl8.1, qPH-11-1, hbd3, gw11.1, yld11.1
2	ZBR	qZBR.7.1	7	41	RM7601-RM21097	3.0934	46.5195	-1.8941	P2		sp2(t), qPH7-2, Ph7a,	grb7-2
3	IPR	qIPR.2.1	2	127	RM13021-RM1367	3.4991	5.2846	-1.5924	P2	Descalsota-Empleo et al., 2019	tn2.1, yld2.1, qPN2, Hbd2,
4	IPR	qIPR.3.1	3	111	RM85-RM282	2.7028	5.2846	-1.5924	P2	Swamy et al 2018	QFll3, yld3.2, Qpn3, qPL3-1, gw3a, Yd3-13, qPHT3-2	ki3.1, qGL-3a, qGW-3, gw3.1, qGL-3, qLWR-3
5	IPR	qIPR.6.1	6	55	RM111-RM19756	3.4991	5.2846	-1.5924	P2	Kumar et al. 2019	qGY6-1, qPH2-6-1, qTN2-6-1, ph6, qPHw6-2	gel(t), qGT-6
6	IPR	qIPR.8.1	8	161	RM22885-RM23578	2.9647	5.2846	-1.5924	P2	Swamy et al 2018	qPN-8
7	IPR	qIPR.9.1	9	197	RM24513-RM23669	3.03	5.2845	-1.5924	P2	Kumar et al. 2019		qAC9
8	IBR	qIBR.2.1	2	63	RM262-RM3515	2.6134	27.0188	-0.8823	P2		tn2.1, yld2.1, qPN2
9	IBR	qIBR.5.1	5	1086	RM18655-RM3486	2.8406	22.284	-0.9288	P2	Raza et al 2019
10	IBR	qIBR.7.1	7	41	RM7601-RM21097	2.5952	18.079	-0.7294	P2		sp2(t), qPH7-2, Ph7a
11	NT	qNT.7.1	7	42	RM21097-RM11	2.9201	43.7543	-0.2503	P2		sp2(t)
12	KL	qKL.5.1	5	1024	RM17865-RM164	3.9746	9.6576	0.4506	P1		nt5.1, QKw5	qGW5
13	KL	qKL.5.2	5	1042	RM164-RM18704	3.6294	9.6706	0.4505	P1
14	KL	qKL.11.1	11	33	RM26329-RM27387	2.9469	9.4928	0.4512	P1		cl8.1,qPH-11-1,hbd3, Hbd3, gw11.1, yld11.1
15	KL	qKL.11.2	11	58	RM27387-RM27289	3.4267	9.5124	0.4514	P1
16	WU	qWU.8.1	8	159	RM22885-RM23578	4.5732	21.7407	66.1214	P1		qPN-8
17	WU	qWU.9.1	9	173	RM160-RM6543	7.8935	55.6938	-62.4616	P2		yldp9.1, gy9,	qGL9,
18	KLAC	qKLAC.1.1	1	0	RM12276-RM11307	2.6397	40.9696	-0.9559	P2		ph1, fll1, Fh1-2, yd1, yd1b, qPHT-1, qPL-1, qNOP-1, qTGW-1, qTGW1-3, sd-1, ph1.1, pl1.1, ppl1.1, gw1.1, yld1.1, ph1.2	grl1-1,
19	ER	qER.9.1	9	187	RM160-RM6543	3.5968	49.3384	-0.2449	P2		yldp9.1, gy9	qGL9
20	ASV	qASV.1.1	1	76	RM11307-RM11743	7.6318	3.9317	1.6197	P1	Suman et al. 2020 (association study)	yld1.1
21	ASV	qASV.1.2	1	204	RM10361-RM243	7.2268	3.9317	1.6197	P1
22	ASV	qASV.2.1	2	28	RM13347-RM262	6.6701	3.9317	-1.6197	P2
23	ASV	qASV.2.2	2	59	RM262-RM3515	6.7746	3.9317	-1.6197	P2		tn2.1, yld2.1, qPN2
24	ASV	qASV.3.1	3	51	RM15580-RM232	7.1935	3.9317	1.6197	P1		qGW-3, gw3.1, gw3a, Yd3-13	ki3.1, qGL-3a, qGL-3, qLWR-3
25	ASV	qASV.4.1	4	92	RM241-RM16427	6.4083	3.9317	1.6197	P1		qGW3-2, gwt4a, qPH1-4-1
26	ASV	qASV.4.2	4	110	RM16427-RM17680	9.0377	3.9317	1.6197	P1		qGW3-2, np4, tgwt4, gwt4a, qPH1-4-1, np4, qPN-4b,
27	ASV	qASV.4.3	4	182	RM413-RM17201	7.4565	3.9317	1.6197	P1		qGW3-2, gwt4a, qPH1-4-1
28	ASV	qASV.5.1	5	990	RM17865-RM164	7.1644	3.9317	-1.6197	P2		qGW5, nt5.1, QKw5
29	ASV	qASV.6.1	6	175	RM1161-RM225	6.4921	3.9317	1.6197	P1	Yan et al. 2001, Guo et al 2007, Amarawathi et al. 2007	qNP-6, qGY6-1, qPH2-6-1, qTN2-6-1, gw-6, qYI-6-2, ph6, tgw6.1	qGB, qASV6-1, gel(t), QGt6b, amy6-1, asv6-1, qGT-6
30	ASV	qASV.8.1	8	28	RM339-RM22524	7.3807	3.9317	1.6197	P1
31	ASV	qASV.9.1	9	19	RM24829-RM9	7.0434	3.9317	1.6197	P1
32	ASV	qASV.9.2	9	82	RM9-RM321	9.2743	3.9317	1.6197	P1		yldp9.1, pl9, qTN-9-2, gy9, qGL9
33	ASV	qASV.9.3	9	107	RM321-RM296	8.4145	3.9317	1.6197	P1		qGL9
34	ASV	qASV.9.4	9	178	RM160-RM6543	6.3416	3.9317	-1.6197	P2		yldp9.1, gy9	qGL9
35	ASV	qASV.10.1	10	19	RM25151-RM6100	7.0434	3.9317	1.6197	P1
36	ASV	qASV.12.1	12	19	RM27877-RM27564	7.2886	3.9317	1.6197	P1			qCGB
37	ASV	qASV.12.2	12	233	RM235-RM3331	7.0226	3.9317	1.6197	P1
38	AC	qAC.2.1	2	140	RM1367-RM573	2.7473	7.5854	3.7571	P1		qGY-2b, qTGW-2a	qER-2b
39	AC	qAC.3.1	3	166	RM14602-RM16097	3.0622	7.8368	3.7051	P1		qGY-3, QFll3, gw3.1, Qpn3 , Yd3-13, qPHT3-2	ki3.1, qGL-3a, qGW-3, gl3a
40	AC	qAC.8.1	8	173	RM22885-RM23578	4.5432	7.3934	3.7591	P1	Suman et al. 2020 (association study)	qPN-8
41	AC	qAC.9.1	9	201	RM24513-RM23669	4.1916	7.6302	3.7054	P1	Wada et al. 2006; Suman et al. 2020 (association study)		qAC9
42	AC	qAC.11.1	11	16	RM26329-RM27387	4.5865	7.7786	3.6792	P1		cl8.1,qPH-11-1,hbd3, Hbd3, gw11.1, yld11.1
43	AC	qAC.12.1	12	182	RM3747-RM28607	4.3833	7.8642	3.7101	P1		qCL-12, qtl12.1
44	AC	qAC.12.2	12	200	RM28607-RM235	4.3924	7.8456	3.6992	P1
45	IP	qIP.9.1	9	159	RM24035-RM160	2.5276	44.0545	0.0076	P1		yldp9.1, gy9, qGL9
Supplementary Table 23: Identified QTL for quality traits of 44 RILs with SNP
Sno	Trait	QTL	Chr	Position	Marker intervel	LOD	PV (%)	Add	Allele	Region reported	Yield and yield-related QTL	Grain quality QTL
1	ZPR	qZPR.4.1	4	283	SNP_27617853-SNP_21538945	2.5781	23.432	-2.3788	P2		qGP4, qGW3-2, qPH1-4-1, gpp4	glup3.1.1
2	PL	qPL.2.1	2	286	SNP_34617136-SNP_35701166	2.5134	35.307	-0.4225	P2		yld2.1
3	DFF	qDFF.10.1	10	53	SNP_18305130-SNP_18446898	2.538	31.6909	2.5914	P1
4	HULL	qHULL.4.1	4	126	SNP_19307047-SNP_20204018	3.1891	46.7002	0.9221	P1
5	MILL	qMILL.1.1	1	53	SNP_35651206-SNP_38608785	3.7936	58.1916	1.8773	P1		ph1, fll1, yd1, yd1b, qPHT-1, qPL-1, qPHT1-1, ph1.1, pl1.1, tn1-4
6	KL	qKL.2.1	2	352	SNP_5517635-SNP_24217897	3.3288	48.0455	-0.4259	P2		tn, np2.2, yld2.1, d50, qPN2, Gw2
7	KB	qKB.3.1	3	89	SNP_14370385-SNP_1767170	2.945	24.3192	0.1732	P1		qTNL-3, qGY-3, qGW3	qGL3-1, qOE3-1, Qta3
8	KB	qKB.10.1	10	86	SNP_14508601-SNP_17406169	3.2307	22.073	0.1632	P1
9	KL/KB	qKL/KB.3.1	3	89	SNP_14370385-SNP_1767170	2.945	24.3192	0.1732	P1		qTNL-3, qGY-3, qGW3	qGL3-1, qOE3-1, Qta3
10	KL/KB	qKL/KB.10.1	10	86	SNP_14508601-SNP_17406169	3.2307	22.073	0.1632	P1
11	WU	qWU.1.1	1	330	SNP_5353252-SNP_22695350	3.2408	9.6983	62.2668	P1		gp1
12	WU	qWU.2.1	2	420	SNP_25496004-SNP_29944879	3.1663	9.6626	59.1713	P1			qER-2a, qER-2b
13	WU	qWU.6.1	6	46	SNP_6755389-SNP_2870527	3.3014	7.0629	48.087	P1		ext-MlB (t), qGYD-6-1, qNP-6, tns6	QGt6b, amy6-1, asv6-1, qGT-6
14	WU	qWU.8.1	8	163	SNP_3264736-SNP_3821187	5.0741	9.7936	64.1431	P1
15	WU	qWU.8.1	8	177	SNP_3821187-SNP_9885276	4.6767	9.7364	63.204	P1
16	WU	qWU.10.1	10	17	SNP_20829729-SNP_22378708	3.0151	9.7605	63.9562	P1		qTGWT-10
17	WU	qWU.11.1	11	32	SNP_4610342-SNP_19941828	3.6756	9.7297	62.8861	P1		gpl11.1, gw11.1, yld11.1
18	ASV	qASV.6.1	6	34	SNP_5918607-SNP_6180172	6.6547	28.6527	1.6197	P1	Guo et al 2007 (SSR)
19	ASV	qASV.6.2	6	39	SNP_6180172-SNP_6755389	8.6309	28.6527	1.6197	P1	Guo et al 2007 (SSR)		qPGWC-6b, gel(t), qGT-6
20	ASV	qAC.3.1	3	38	SNP_32503884-SNP_32645584	2.6729	42.3901	2.4451	P1
21	PA	qPA.2.1	2	485	SNP_23525304-SNP_20938205	4.1844	58.3187	-0.0506	P2		tn, yld2.1
22	TP	qTP.2.1	2	485	SNP_23525304-SNP_20938205	3.4664	50.6383	-0.0513	P2		tn, yld2.1
Supplementary Table 24: List of candidate genes in reported SSR-QTL regions
SSR-QTL	Trait	QTL	Chr	Marker interval	No. of candidate genes
1	ZPR	qZPR.2.1	2	RM1367-RM262	0
2	AOC_ZPR	qAOC_ZPR.9.1	9	RM160-RM23669	2104
3	AOC_IPR	qAOC_IPR.9.1	9	RM6543-RM296	901
4, 5	IBR, AOC_IBR	qIBR.1.1, qAOC_IBR.1.1	1	RM11741-RM11740	2
6, 7	IBR, AOC_IBR	qIBR.5.1, qAOC_IBR.5.1	5	RM18904-RM18799	338
8, 9	SPY, AOC_SPY	qSPY.7.1, qAOC_SPY.7.1	7	RM7601-RM21097	3001
10	SPY	qSPY.12.1	12	RM28607-RM235	220
11, 12	PH, AOC_PH	qPH.1.1, qAOC_PH.1.1	1	RM11743-RM11741	8
13	DFF	qDFF.7.1	7	RM21539-RM20844	1751
Supplementary Table 25: List of candidate genes in reported SNP-QTL regions
SNP-QTL	Trait	QTL	Chr	Marker Interval	No. of candidate genes
1, 2, 3	ZPR, AOC_ZPR, ZBR	qZPR.1.1, qAOC_ZPR.1.1, qZBR.1.1	1	SNP_21667551-SNP_20715764	114
4, 5	ZPR, AOC_ZPR	qZPR.11.1, qAOC_ZPR.11.1	11	SNP_27183634-SNP_24162931	337
6	ZBR	qZBR.2.1	2	SNP_21560813-SNP_21617658	10
7	IPR	qIPR.3.1	3	SNP_1240772-SNP_21185917	10
8	IPR	qIPR.6.1	6	SNP_29657204-SNP_7127152	2504
9	IPR	qIPR.7.1	7	SNP_16328271-SNP_15892815	45
10	AOC_IPR	qAOC_IPR.7.2	7	SNP_28458370-SNP_28114223	82
11	AOC_IPR	qAOC_IPR.11.1	11	SNP_4832736-SNP_22702777	1760
12	IBR	qIBR.5.1	5	SNP_24090722-SNP_24120920	7
13	AOC_IBR	qAOC_IBR.7.1	7	SNP_15070854-SNP_16328271	125
14, 15	SPY, AOC_SPY	qSPY.7.1, qAOC_SPY.7.1	7	SNP_26142260-SNP_26042960	14
16, 17	TW, AOC_TW	qTW.1.1, qAOC_TW.1.1	1	SNP_2154375-SNP_41166535	5889
18, 19	TW, AOC_TW	qTW.3.1, qAOC_TW.3.1	3	SNP_28761809-SNP_28820037	9
20, 21	TW, AOC_TW	qTW.6.1, qAOC_TW.6.1	6	SNP_3438050-SNP_1619620	380
22, 23	TW, AOC_TW	qTW.7.1, qAOC_TW.7.1	7	SNP_22039667-SNP_23128031	179
24, 25	TW, AOC_TW	qTW.7.2, qAOC_TW.7.2	7	SNP_430820-SNP_1144612	138
26, 27	TW, AOC_TW	qTW.12.1, qAOC_TW.12.1	12	SNP_9255551-SNP_26268577	1674
28, 29	PH, AOC_PH	qPH.1.1, qAOC_PH.1.1	1	SNP_35161125-SNP_36994155	320
30	AOC_NT	qAOC_NT.12.1	12	SNP_16467324-SNP_18705365	170
Supplementary Table 26: Reported yield related and quality traits in the reported QTL region SSR based QTLs in 190 RILs with BLUE & AOC_BLUE
S No	Trait	QTL	Chr	Marker interval	Region reported	Yield and yield-related QTL	Grain quality QTL
1	ZPR	qZPR.2.1	2	RM1367-RM262	Raza et al 2019	tn.2.1, yld2.1, qPN2, Hbd2
2	AOC_ZPR	qAOC_ZPR.9.1	9	RM160-RM23669	Raza et al 2019; Jeong et al 2019; Calayugan et al. 2020	yldp9.1, gy9,	qGL9, qLG-9, qAC9,
3	AOC_IPR	qAOC_IPR.9.1	9	RM6543-RM296	Kumar et al. 2019; Raza et al 2019		qLG-9
4	IBR	qIBR.1.1	1	RM11741-RM11740	Swamy et al 2018; Dixit et al. 2019; Jeong et al 2019
5	AOC_IBR	qAOC_IBR.1.1	1	RM11741-RM11740	Swamy et al 2018; Dixit et al. 2019; Jeong et al 2019
6	IBR	qIBR.5.1	5	RM18904-RM18799	Kumar et al. 2019
7	AOC_IBR	qAOC_IBR.5.1	5	RM18904-RM18799	Kumar et al. 2019
8	SPY	qSPY.7.1	7	RM7601-RM21097		sp2(t), qPH7-2,	grb7-2, Ph7a,
9	AOC_SPY	qAOC_SPY.7.1	7	RM7601-RM21097		sp2(t), qPH7-2,	grb7-2, Ph7a,
10	SPY	qSPY.12.1	12	RM28607-RM235	Kumar et al. 2019
11	PH	qPH.1.1	1	RM11743-RM11741	Dixit et al. 2019;
12	AOC_PH	qAOC_PH.1.1	1	RM11743-RM11741	Dixit et al. 2019;
13	DFF	qDFF.7.1	7	RM21539-RM20844	Calayugan et al. 2020	qTN, gw7, tp7b, yd7a	gc7.1
Supplementary Table 27: Reported yield related and quality traits in the reported QTL region SNP based QTLs in 44 RILs with SNP BLUE & AOC_BLUE
Sno	Trait	QTL	Chr	Marker Interval	Region reported	Yield and yield-related QTL	Grain quality QTL
1	ZPR	qZPR.1.1	1	SNP_21667551-SNP_20715764	Anuradha et al. 2012; Dixit et al 2019
2	AOC_ZPR	qAOC_ZPR.1.1	1	SNP_21667551-SNP_20715764	Anuradha et al. 2012; Dixit et al 2019
3	ZPR	qZPR.11.1	11	SNP_27183634-SNP_24162931
4	AOC_ZPR	qAOC_ZPR.11.1	11	SNP_27183634-SNP_24162931
5	ZBR	qZBR.1.1	1	SNP_21667551-SNP_20715764	Anuradha et al. 2012
6	ZBR	qZBR.2.1	2	SNP_21560813-SNP_21617658
7	IPR	qIPR.3.1	3	SNP_21240772-SNP_21185917	Swamy et al 2018
8	IPR	qIPR.6.1	6	SNP_29657204-SNP_7127152	Swamy et al 2018; Dixit et al 2019; Zhang et al 2018	qPL-6, qNFGP-6, tgw6.1,	qGL-6, gw-6
9	IPR	qIPR.7.1	7	SNP_16328271-SNP_15892815
10	AOC_IPR	qAOC_IPR.7.2	7	SNP_28458370-SNP_28114223
11	AOC_IPR	qAOC_IPR.11.1	11	SNP_4832736-SNP_22702777	Swamy et al 2018; Descalsota-Empleo et al., 2019	cl8.1, qPH-11-1, hbd3, gw11.1, yld11.1
12	IBR	qIBR.5.1	5	SNP_24090722-SNP_24120920	Kumar et al. 2019
13	AOC_IBR	qAOC_IBR.7.1	7	SNP_15070854-SNP_16328271
14	SPY	qSPY.7.1	7	SNP_26142260-SNP_26042960
15	AOC_SPY	qAOC_SPY.7.1	7	SNP_26142260-SNP_26042960
16	TW	qTW.1.1	1	SNP_2154375-SNP_41166535	Hua et al. 2002; Yadav et al 2019	qPN1, ph1, fll1, ph1.1, Fh1-2, yd1, gw1a, qPHT-1, qPL-1, qNOP-1, ppl1.1, gw1.1, qSW1-3, yld1.1, tn1-4, QPh1b.
17	AOC_TW	qAOC_TW.1.1	1	SNP_2154375-SNP_41166535	Hua et al. 2002; Yadav et al 2019	qPN1, ph1, fll1, ph1.1, Fh1-2, yd1, gw1a, qPHT-1, qPL-1, qNOP-1, ppl1.1, qSW1-3, yld1.1, tn1-4, QPh1b.	gw1.1,
18	TW	qTW.3.1	3	SNP_28761809-SNP_28820037
19	AOC_TW	qAOC_TW.3.1	3	SNP_28761809-SNP_28820037
20	TW	qTW.6.1	6	SNP_3438050-SNP_1619620		ext-MlB (t), qGYD-6-1, qYI-6-2	hr6, alk6-1, ac6, qAC-6, qGC-6, qGW-6, qGB
21	AOC_TW	qAOC_TW.6.1	6	SNP_3438050-SNP_1619620		ext-MlB (t), qGYD-6-1, qYI-6-2	hr6, alk6-1, ac6, qAC-6, qGC-6, qGW-6, qGB
22	TW	qTW.7.1	7	SNP_22039667-SNP_23128031			grb7-2
23	AOC_TW	qAOC_TW.7.1	7	SNP_22039667-SNP_23128031			grb7-2
24	TW	qTW.7.2	7	SNP_430820-SNP_1144612
25	AOC_TW	qAOC_TW.7.2	7	SNP_430820-SNP_1144612
26	TW	qTW.12.1	12	SNP_9255551-SNP_26268577		qCL-12
27	AOC_TW	qAOC_TW.12.1	12	SNP_9255551-SNP_26268577		qCL-12
28	PH	qPH.1.1	1	SNP_35161125-SNP_36994155	Dixit et al 2019; Yan et al. 1999; Hemamalini et al. 2000; Yadav et al 2019	ph1, fll1, Fh1-2, yd1, yd1b, qPHT-1, qPL-1, qNOP-1, sd-1, pl1.1, tn1-4
29	AOC_PH	qAOC_PH.1.1	1	SNP_35161125-SNP_36994155	Dixit et al 2019; Yan et al. 1999; Hemamalini et al. 2000; Yadav et al 2019	ph1, fll1, Fh1-2, yd1, yd1b, qPHT-1, qPL-1, qNOP-1, sd-1, pl1.1, tn1-4
30	AOC_NT	qAOC_NT.12.1	12	SNP_16467324-SNP_18705365
Supplementary Table 28: Reported yield related and quality traits in the reported QTL region SSR based Quality QTL
Sno	Trait	QTL	Chr	Marker intervel	Region reported	Yield and yield-related QTL	Grain quality QTL
1	ZPR	qZPR.11.1	11	RM26329-RM27387		cl8.1, qPH-11-1, hbd3, gw11.1, yld11.1
2	ZBR	qZBR.7.1	7	RM7601-RM21097		sp2(t), qPH7-2, Ph7a,	grb7-2
3	IPR	qIPR.2.1	2	RM13021-RM1367	Descalsota-Empleo et al., 2019	tn2.1, yld2.1, qPN2, Hbd2,
4	IPR	qIPR.3.1	3	RM85-RM282	Swamy et al 2018	QFll3, yld3.2, Qpn3, qPL3-1, gw3a, Yd3-13, qPHT3-2	ki3.1, qGL-3a, qGW-3, gw3.1, qGL-3, qLWR-3
5	IPR	qIPR.6.1	6	RM111-RM19756	Kumar et al. 2019	qGY6-1, qPH2-6-1, qTN2-6-1, ph6, qPHw6-2	gel(t), qGT-6
6	IPR	qIPR.8.1	8	RM22885-RM23578	Swamy et al 2018	qPN-8
7	IPR	qIPR.9.1	9	RM24513-RM23669	Kumar et al. 2019		qAC9
8	IBR	qIBR.2.1	2	RM262-RM3515		tn2.1, yld2.1, qPN2
9	IBR	qIBR.5.1	5	RM18655-RM3486	Raza et al 2019
10	IBR	qIBR.7.1	7	RM7601-RM21097		sp2(t), qPH7-2, Ph7a
11	NT	qNT.7.1	7	RM21097-RM11		sp2(t)
12	KL	qKL.5.1	5	RM17865-RM164		nt5.1, QKw5	qGW5
13	KL	qKL.5.2	5	RM164-RM18704
14	KL	qKL.11.1	11	RM26329-RM27387		cl8.1,qPH-11-1,hbd3, Hbd3, gw11.1, yld11.1
15	KL	qKL.11.2	11	RM27387-RM27289
16	WU	qWU.8.1	8	RM22885-RM23578		qPN-8
17	WU	qWU.9.1	9	RM160-RM6543		yldp9.1, gy9,	qGL9,
18	KLAC	qKLAC.1.1	1	RM12276-RM11307		ph1, fll1, Fh1-2, yd1, yd1b, qPHT-1, qPL-1, qNOP-1, qTGW-1, qTGW1-3, sd-1, ph1.1, pl1.1, ppl1.1, gw1.1, yld1.1, ph1.2	grl1-1,
19	ER	qER.9.1	9	RM160-RM6543		yldp9.1, gy9	qGL9
20	ASV	qASV.1.1	1	RM11307-RM11743	Suman et al. 2020	yld1.1
21	ASV	qASV.1.2	1	RM10361-RM243
22	ASV	qASV.2.1	2	RM13347-RM262
23	ASV	qASV.2.2	2	RM262-RM3515		tn2.1, yld2.1, qPN2
24	ASV	qASV.3.1	3	RM15580-RM232		qGW-3, gw3.1, gw3a, Yd3-13	ki3.1, qGL-3a, qGL-3, qLWR-3
25	ASV	qASV.4.1	4	RM241-RM16427		qGW3-2, gwt4a, qPH1-4-1
26	ASV	qASV.4.2	4	RM16427-RM17680		qGW3-2, np4, tgwt4, gwt4a, qPH1-4-1, np4, qPN-4b,
27	ASV	qASV.4.3	4	RM413-RM17201		qGW3-2, gwt4a, qPH1-4-1
28	ASV	qASV.5.1	5	RM17865-RM164		qGW5, nt5.1, QKw5
29	ASV	qASV.6.1	6	RM1161-RM225	Yan et al. 2001, Guo et al 2007, Amarawathi et al. 2007	qNP-6, qGY6-1, qPH2-6-1, qTN2-6-1, gw-6, qYI-6-2, ph6, tgw6.1	qGB, qASV6-1, gel(t), QGt6b, amy6-1, asv6-1, qGT-6
30	ASV	qASV.8.1	8	RM339-RM22524
31	ASV	qASV.9.1	9	RM24829-RM9
32	ASV	qASV.9.2	9	RM9-RM321		yldp9.1, pl9, qTN-9-2, gy9, qGL9
33	ASV	qASV.9.3	9	RM321-RM296		qGL9
34	ASV	qASV.9.4	9	RM160-RM6543		yldp9.1, gy9	qGL9
35	ASV	qASV.10.1	10	RM25151-RM6100
36	ASV	qASV.12.1	12	RM27877-RM27564			qCGB
37	ASV	qASV.12.2	12	RM235-RM3331
38	AC	qAC.2.1	2	RM1367-RM573		qGY-2b, qTGW-2a	qER-2b
39	AC	qAC.3.1	3	RM14602-RM16097		qGY-3, QFll3, gw3.1, Qpn3 , Yd3-13, qPHT3-2	ki3.1, qGL-3a, qGW-3, gl3a
40	AC	qAC.8.1	8	RM22885-RM23578	Suman et al. 2020	qPN-8
41	AC	qAC.9.1	9	RM24513-RM23669	Wada et al. 2006; Suman et al. 2020		qAC9
42	AC	qAC.11.1	11	RM26329-RM27387		cl8.1,qPH-11-1,hbd3, Hbd3, gw11.1, yld11.1
43	AC	qAC.12.1	12	RM3747-RM28607		qCL-12, qtl12.1
44	AC	qAC.12.2	12	RM28607-RM235
45	IP	qIP.9.1	9	RM24035-RM160		yldp9.1, gy9, qGL9
Supplementary Table 29: Reported yield related and quality traits in the reported QTL region SNP based Quality QTL
Sno	Trait	QTL	Chr	Marker intervel	Region reported	Yield and yield-related QTL	Grain quality QTL
1	ZPR	qZPR.4.1	4	SNP_27617853-SNP_21538945		qGP4, qGW3-2, qPH1-4-1, gpp4	glup3.1.1
2	PL	qPL.2.1	2	SNP_34617136-SNP_35701166		yld2.1
3	DFF	qDFF.10.1	10	SNP_18305130-SNP_18446898
4	HULL	qHULL.4.1	4	SNP_19307047-SNP_20204018
5	MILL	qMILL.1.1	1	SNP_35651206-SNP_38608785		ph1, fll1, yd1, yd1b, qPHT-1, qPL-1, qPHT1-1, ph1.1, pl1.1, tn1-4
6	KL	qKL.2.1	2	SNP_5517635-SNP_24217897		tn, np2.2, yld2.1, d50, qPN2, Gw2
7	KB	qKB.3.1	3	SNP_14370385-SNP_1767170		qTNL-3, qGY-3, qGW3	qGL3-1, qOE3-1, Qta3
8	KB	qKB.10.1	10	SNP_14508601-SNP_17406169
9	KL/KB	qKL/KB.3.1	3	SNP_14370385-SNP_1767170		qTNL-3, qGY-3, qGW3	qGL3-1, qOE3-1, Qta3
10	KL/KB	qKL/KB.10.1	10	SNP_14508601-SNP_17406169
11	WU	qWU.1.1	1	SNP_5353252-SNP_22695350		gp1
12	WU	qWU.2.1	2	SNP_25496004-SNP_29944879			qER-2a, qER-2b
13	WU	qWU.6.1	6	SNP_6755389-SNP_2870527		ext-MlB (t), qGYD-6-1, qNP-6, tns6	QGt6b, amy6-1, asv6-1, qGT-6
14	WU	qWU.8.1	8	SNP_3264736-SNP_3821187
15	WU	qWU.8.1	8	SNP_3821187-SNP_9885276
16	WU	qWU.10.1	10	SNP_20829729-SNP_22378708		qTGWT-10
17	WU	qWU.11.1	11	SNP_4610342-SNP_19941828		gpl11.1, gw11.1, yld11.1
18	ASV	qASV.6.1	6	SNP_5918607-SNP_6180172	Guo et al 2007
19	ASV	qASV.6.2	6	SNP_6180172-SNP_6755389	Guo et al 2007		qPGWC-6b, gel(t), qGT-6
20	ASV	qAC.3.1	3	SNP_32503884-SNP_32645584
21	PA	qPA.2.1	2	SNP_23525304-SNP_20938205		tn, yld2.1
22	TP	qTP.2.1	2	SNP_23525304-SNP_20938205		tn, yld2.1
qPL-1, qPL-6: panicle length; qGL-6: Grain length; gw-6, tgw6.1, gw11.1: 1000-grain weight, qNFGP-6: number of filled grains per panicle; cl8.1: culm length; qPHT-1, qPH-11-1: plant height; hbd3: the number of tillers; yld11.1: Yield per plant; qPN1: Panicle per plan; Fh1-2: plant height; yd1b, yd1: yield; gw1a: grain weight; qNOP-1: Number of panicles; ppl1.1: Panicles/plant, qSW1-3: seed weight…
